# Supplementary material for: Outcomes of Severe Acute Respiratory Diseases Caused by SARS-CoV-2, Influenza Virus, and Respiratory Syncytial Virus
Source: Microorganisms. 2026 Jul 11;14(7):1515. doi: 10.3390/microorganisms14071515 (PMC13414054; doi:10.3390/microorganisms14071515)
Supplement: Supplementary file 1 [file microorganisms-14-01515-s001.zip]

Archive with 1 entries (1 files):
- microorganisms-4367213-supplementary.pdf
